# Supplementary material for: DNA ‘Breathing’ Recombination Cloning: A Mismatch-Tolerant, Temperature-Dependent Homologous Recombination Cloning Method
Source: Int J Mol Sci. 2026 Mar 12;27(6):2604. doi: 10.3390/ijms27062604 (PMC13026567; doi:10.3390/ijms27062604)
Supplement: Supplementary file 1 [file ijms-27-02604-s001.zip]

Archive with 1 entries (1 files):
- ijms-4164534-supplementary.pdf
